# Supplementary material for: Efficient manipulation of gene expression using Natronobacterium gregoryi Argonaute in zebrafish
Source: BMC Biol. 2023 Apr 24;21:95. doi: 10.1186/s12915-023-01599-x (PMC10127001; doi:10.1186/s12915-023-01599-x)
Supplement: Supplementary file 1 — Additional file 1: Table S1. Sequences and knockdown efficiency of gDNAs used in Figure S1. [file 12915_2023_1599_MOESM1_ESM.xlsx]

## Sheet: Fig1G FigS1BCD data
Gene	gDNA	PHO*	Position**	Strand***	GC	RQ1	RQ2	RQ3	RQ4	avg_RQ	average KD efficiency
lamb1a	ggcagatgtgcctgagctgg	Y	0.009	FW	0.65	0.669975	0.251027	0.721294	0.201703	0.461	0.539
lamb1a	GGCAGATGTGCCTGAGCTGG	N	0.009	FW	0.65	1.16511	1.05652	1.15153	0.965112	1.085	0
mc4r	aagctgcagatgaagaagtacata	N	0.229	RV	0.375	0.113394	0.538703	0.177548	0.474355	0.326	0.674
mc4r	tccatgttcttaatgatgctctca	N	0.341	RV	0.375	0.35645	0.644345	0.499373	0.299831	0.45	0.55
mc4r	agtgtgacatgaagcagacacaat	N	0.836	RV	0.416667	0.74531	1.03	0.948563	0.736127	0.865	0.135
appa	cgatgcagctcttgcttccggacg	N	0.05	RV	0.625	0.594461	0.188435	0.48557	0.295533	0.391	0.609
ccnh	acacttctcaatgagcaggaagag	Y	0.235	FW	0.458333	1.0451	0.94289	1.33176	0.656254	0.994	0.006
ccnh	acacttctcaatgagcaggaagag	N	0.235	FW	0.458333	0.731201	0.971214	1.2388	0.458786	0.85	0.15
her8a	tggaccaatctaaactggag	N	0.189	FW	0.45	0.0484463	0.174525	0.0692292	0.1518	0.111	0.889
her8a	ctccagtttagattggtcca	N	0.189	RV	0.45	0.634479	0.5505	0.360421	0.822601	0.592	0.408
chd	tcgagtctctgtttgatttcttcc	Y	0.152	FW	0.416667	0.787592	0.569421	0.755958	1.03903	0.788	0.212
chd	tcgagtctctgtttgatttcttcc	Y	0.152	RV	0.416667	0.103657	0.15154	0.0816471	0.0791559	0.104	0.896
slc24a5	ctgagtttcccgaaggattc	N	0.125	FW	0.5	0.00889988	0.374238	0.151059	0.233803	0.192	0.808
slc24a5	gaatccttcgggaaactcag	N	0.125	RV	0.5	0.483805	0.715089	0.385948	0.811158	0.599	0.401
aldh7a1	agaatcgctaaagcttacaa	N	0.577	FW	0.35	1.2	1.03	0.931645	0.838355	1	0
dhx34	ggacctcagcaggatccgga	Y	0.819	FW	0.65	0.511771	0.156485	0.638672	0.741071	0.512	0.488
kdrl	ggtagagggatctcgtctgct	Y	0.019	FW	0.571429	0.389143	0.857621	0.795998	0.449238	0.623	0.377
kdrl	ggtagagggatctcgtctgct	N	0.019	FW	0.571429	0.854124	1.07	1.73865	0.17723	0.96	0.04
rx3	gtttcacccggcgtttccatatgg	Y	0.112	FW	0.541667	0.697192	0.154676	0.82414	0.0279916	0.426	0.574
rx3	gtttcacccggcgtttccatatgg	N	0.112	FW	0.541667	0.353801	0.43	0.507889	0.26831	0.39	0.61
axin1	gagctctggtcgctaaacag	Y	0.191	RV	0.55	0.36153	0.523271	0.420834	0.462365	0.442	0.558
myh9b	ctcctctgagtagatgggca	Y	0.115	RV	0.55	0.53594	0.511237	0.316016	0.732808	0.524	0.476
myh9b	ctcctctgagtagatgggca	N	0.115	RV	0.55	0.644535	0.55	0.189751	0.995714	0.595	0.405
ift88	tccaatagcagtgccaggat	Y	0.108	RV	0.5	0.242179	0.987301	0.583317	0.647203	0.615	0.385
ift88	tccaatagcagtgccaggat	N	0.108	RV	0.5	0.557825	0.4	0.561337	0.380837	0.475	0.525
myh10	tctcagagtatatggggagg	Y	0.081	RV	0.5	0.141396	0.34985	0.119536	0.373219	0.246	0.754
myh10	tctcagagtatatggggagg	N	0.081	RV	0.5	0.372536	0.4	0.427486	0.339978	0.385	0.615
pigp(dscr5)	agcccagctgagcgcccagg	Y	0.081	RV	0.75	0.149575	0.78062	0.173867	0.755938	0.465	0.535
pigp(dscr5)	agcccagctgagcgcccagg	N	0.081	RV	0.75	0.372365	0.42	0.665226	0.122409	0.395	0.605
slc2a2	agagccgagagcagctgtga	Y	0.027	RV	0.6	0.00285861	0.0657542	0.0409965	0.0664758	0.004	0.996
slc2a2	tgcccgctctgtccaccatc	N	0.382	RV	0.65	0.356461	0.264651	0.0935566	0.101331	0.204	0.796
slc2a2	tcctcatcaggcctccgagg	N	0.564	RV	0.65	0.651532	0.216515	0.397228	0.0787246	0.336	0.664
slc2a2	aatagcccctttaagctata	N	0.82	RV	0.35	0.465165	0.156142	0.598506	0.920187	0.535	0.465
slc2a2	tgaagtaaattattctaatt	N	0.93	FW	0.15	0.156485	0.656585	0.507476	0.915454	0.559	0.441
cdh2	tgtccctcggtgatgacgtc	Y	0.058	RV	0.6	1.07519	0.919043	1.60548	0.388285	0.997	0.003
kat2a	gccgctggactgcgcttgct	N	0.054	RV	0.7	0.44563	0.303696	0.662515	0.0881586	0.375	0.625
kat2a	aacgaacggacttgggcttt	N	0.096	RV	0.5	0.785672	0.662658	0.247173	1.4245	0.78	0.22
kat2a	ccgggtcgctgctcccggct	N	0.0722	RV	0.8	0.390546	0.225989	0.417644	0.526367	0.39	0.61
kat2a	tctccagctttttcgcccgc	N	0.105	RV	0.6	0.136035	0.334126	0.0662266	0.00764737	0.136	0.864
kat2a	cttctcaccgattgttggtt	N	0.483	RV	0.45	1.00523	0.7	0.747681	0.952319	0.85	0.15
kat2a	acacccagagcagaggcgct	N	0.465	RV	0.65	0.09347	0.167821	0.068277	0.030432	0.09	0.91
zmiz2	accacagagagggagccggc	Y	0.087	RV	0.7	1.12906	1.08946	1.03775	0.943729	1	0
lamc1	cagtctggggtccgcggcat	N	0.099	RV	0.7	0.335578	0.118536	0.179094	0.274792	0.227	0.773
impdh1a	tatgaagtcaatgaacccag	Y	0.12	RV	0.4	1.16435	1.10774	0.950553	0.877358	1	0
smo	aaaatacaatacgtgcctaggctc	N	0.151	FW	0.416667	0.628867	0.465165	0.893083	0.524885	0.628	0.372
pax6a	cagactcccacgtggcccgg	N	0.192	RV	0.75	0.165422	0.156542	0.237123	0.0809127	0.16	0.84
tyr	gtagagtcggtgctgcggct	N	0.532	FW	0.65	0.153846	0.481434	0.24219	0.39453	0.318	0.682
tnnt2a	TCCTCCTGCACCTCCTCCTC	Y	0.106972	RV	0.65	1.12317	1.05697	0.96124	0.91563	1.014	0
tnnt2a	TCCTCCTGCACCTCCTCCTC	N	0.106972	RV	0.65	0.921385	0.882485	0.88635	0.91535	0.901	0.099
*5’ PHO indicates phosphorylation modification at the 5’end of the gDNA. Y indicates phosphorylated gDNA. N indicates unphosphorylated gDNA. ** Position is calculated by the distance from the target sequence to the 5‘ end of mRNA divided by the length of mRNA. *** RV indicates complementary to mRNA sequence. FW indicates the same sequence as mRNA.
