# Supplementary material for: Efficient manipulation of gene expression using Natronobacterium gregoryi Argonaute in zebrafish
Source: BMC Biol. 2023 Apr 24;21:95. doi: 10.1186/s12915-023-01599-x (PMC10127001; doi:10.1186/s12915-023-01599-x)
Supplement: Supplementary file 3 — Additional file 3: Table S2. Survival after injection of NgAgo mRNA and gDNA, associated to Fig. 1A. [file 12915_2023_1599_MOESM3_ESM.xlsx]

## Sheet: Fig1A gDNA survival
zebrafish embryo survival
control	EGFP-gDNA	NgAgo mRNA	NgAgo mRNA + EGFP-gDNA
0.48	0.33	0.5	0.39
0.56	0.4	0.44	0.34
0.4	0.38	0.36	0.29
