# Supplementary material for: Efficient manipulation of gene expression using Natronobacterium gregoryi Argonaute in zebrafish
Source: BMC Biol. 2023 Apr 24;21:95. doi: 10.1186/s12915-023-01599-x (PMC10127001; doi:10.1186/s12915-023-01599-x)
Supplement: Supplementary file 4 — Additional file 4: Table S3. Relative mRNA levels of genes targeted by NgAgo-gDNA in Fig. S1A. [file 12915_2023_1599_MOESM4_ESM.xlsx]

## Sheet: FigS1A pho and wo pho
	control	control	control	control	Phosphorylated	Phosphorylated	Phosphorylated	Phosphorylated	Unphosphorylated	Unphosphorylated	Unphosphorylated	Unphosphorylated
lama1	1	1	1	1	0.24	0.433	0.5	0.252	0.525	0.536	0.294	0.316
lamb1a	1	1	1	1	0.66	0.706	0.44	0.385	1.315	0.735	1.05	1.1
rx3	1	1	1	1	0.69	0.336	0.251	0.634	0.43	0.325	0.175	0.05
kdr1	1	1	1	1	0.38	0.346	0.61	0.594	1.07	0.665	1.205	0.85
ccnh	1	1	1	1	1	0.679	0.94	1.241	0.97	1.138	0.602	0.73
myh10	1	1	1	1	0.14	0.175	0.34	0.335	0.4	0.273	0.517	0.37
tnnt2a	1	1	1	1	1	1.306	1.05	0.714	0.88	0.616	1.104	0.92
pigp	1	1	1	1	0.2	0.567	0.52	0.273	0.42	0.487	0.273	0.37
fn1a	1	1	1	1	1.04	0.735	1.1	1.315	1.07	1.362	0.728	1
ift88	1	1	1	1	0.24	0.9	0.5	0.35	0.4	0.343	0.657	0.55
myh9b	1	1	1	1	0.53	0.709	0.51	0.371	0.55	0.42	0.782	0.64
