# Supplementary material for: Efficient manipulation of gene expression using Natronobacterium gregoryi Argonaute in zebrafish
Source: BMC Biol. 2023 Apr 24;21:95. doi: 10.1186/s12915-023-01599-x (PMC10127001; doi:10.1186/s12915-023-01599-x)
Supplement: Supplementary file 5 — Additional file 5: Table S4. Relative expression level of kat2a slc2a2 pre-mRNA targeted by NgAgo-gDNA, associated to Fig. 2B. [file 12915_2023_1599_MOESM5_ESM.xlsx]

## Sheet: Fig2B kat2a slc2a2 pre-mRNA rel
control	gDNA-TSS	gDNA1	gDNA2	gDNA3	gDNA-TSS	gDNA1	gDNA2	gDNA3
1	0.7026	0.7452	0.8405	0.9901	0.2	0.21	0.1	0.49
1	0.5741	0.763	0.8439	0.9453	0.25	0.29	0.15	0.5
1	0.8233	0.7986	0.784	0.956	0.41	0.28	0.27	0.52
