# Supplementary material for: Efficient manipulation of gene expression using Natronobacterium gregoryi Argonaute in zebrafish
Source: BMC Biol. 2023 Apr 24;21:95. doi: 10.1186/s12915-023-01599-x (PMC10127001; doi:10.1186/s12915-023-01599-x)
Supplement: Supplementary file 6 — Additional file 6: Table S5. Fig. 2B kat2a slc2a2 mRNA relative expression level. Relative expression level of kat2a and slc2a2 mRNA targeted by NgAgo-gDNA, associated to Fig. 2B. [file 12915_2023_1599_MOESM6_ESM.xlsx]

## Sheet: Fig2B kat2a slc2a2 mRNA relativ
control	gDNA-TSS	gDNA1	gDNA2	gDNA3	gDNA-TSS	gDNA1	gDNA2	gDNA3
1	0.77	0.7341	0.8937	0.9985	0.0039	0.0017	0.1517	0.2664
1	0.67	0.7777	0.8834	0.9855	0.0021	0.0021	0.2023	0.3312
1	0.82	0.8006	0.8466	1.03	0.0015	0.0038	0.2161	0.336
