# Supplementary material for: Efficient manipulation of gene expression using Natronobacterium gregoryi Argonaute in zebrafish
Source: BMC Biol. 2023 Apr 24;21:95. doi: 10.1186/s12915-023-01599-x (PMC10127001; doi:10.1186/s12915-023-01599-x)
Supplement: Supplementary file 7 — Additional file 7: Table S6. Relative mRNA level of kat2a targeted with NgAgo-gDNA of various GC ratio, associated to Fig. 2C. [file 12915_2023_1599_MOESM7_ESM.xlsx]

## Sheet: Fig2C kat2a GC-relative mRNA le
kat2a 1-0	kat2a 1-1	kat2a 1-2		kat2a 2-0	kat2a 2-1
0.7341	0.3201	0.1063		0.7704	0.042
0.7777	0.3774	0.1166		0.8255	0.0786
0.8006	0.3822	0.1534		0.8973	0.095
0.8075	0.4204	0.1677		0.9068	0.1444
