# Supplementary material for: Efficient manipulation of gene expression using Natronobacterium gregoryi Argonaute in zebrafish
Source: BMC Biol. 2023 Apr 24;21:95. doi: 10.1186/s12915-023-01599-x (PMC10127001; doi:10.1186/s12915-023-01599-x)
Supplement: Supplementary file 8 — Additional file 8: Table S7. Relative mRNA level of slc2a2 targeted with NgAgo-gDNA of various GC ratio, associated to Fig. 2D. [file 12915_2023_1599_MOESM8_ESM.xlsx]

## Sheet: Fig2D slc2a2 GC-relative mRNA l
1	2	3	4	5	6
0.0017	0.1517	0.2664	0.4509	0.5218	0
0.0021	0.2023	0.3312	0.5129	0.5584
0.0038	0.2161	0.336	0.5535	0.5767
0.0084	0.2459	0.4104	0.6227	0.579
