# Supplementary material for: Efficient manipulation of gene expression using Natronobacterium gregoryi Argonaute in zebrafish
Source: BMC Biol. 2023 Apr 24;21:95. doi: 10.1186/s12915-023-01599-x (PMC10127001; doi:10.1186/s12915-023-01599-x)
Supplement: Supplementary file 10 — Additional file 10: Table S8. Fig. 3E fignl2. Relative fignl2 mRNA level after injection of NgAgo-gDNA. [file 12915_2023_1599_MOESM10_ESM.xlsx]

## Sheet: Fig3E fignl2
control	NgAgo mRNA+gDNA-fignl2e2	NgAgo mRNA+gDNA-fignl2-MO
1	0.225614	0.356
1	0.343293	0.45375
1	0.302588	0.402416
