# Supplementary material for: Efficient manipulation of gene expression using Natronobacterium gregoryi Argonaute in zebrafish
Source: BMC Biol. 2023 Apr 24;21:95. doi: 10.1186/s12915-023-01599-x (PMC10127001; doi:10.1186/s12915-023-01599-x)
Supplement: Supplementary file 11 — Additional file 11: Table S9. Sequences of gDNAs targeting exon-exon boundaries or introns in mRNA, associated with Fig. 3FG. [file 12915_2023_1599_MOESM11_ESM.xlsx]

## Sheet: Exon-exon boundary targeting
gDNA	Sequence
dhx34-ee-gdnaF	aacacgtcgctctgcgtgag
dhx34-ee-gdnaR	ctcacgcagagcgacgtgtt
slc24a5-ee-gdnaF	gccgagacctcgagaatgcg
slc24a5-ee-gdnaR	cgcattctcgaggtctcggc
myh10-ee-gdnaF	ccgcccgtggtggcctattt
myh10-ee-gdnaR	aaataggccaccacgggcgg

## Sheet: Intron targeting
gDNA	Sequence
axin1-in-gDNAF	ccagcaggcacacccaaatt
axin1-in-gDNAR	aatttgggtgtgcctgctgg
kdrl-in-gDNAF	ctcagtcaggcagtgaagatcttt
kdrl-in-gDNAR	aaagatcttcactgcctgactgag
slc2a2-in-gDNAF	cgtccaggcaggtgtgttga
slc2a2-in-gDNAR	tcaacacacctgcctggacg
