# Supplementary material for: Efficient manipulation of gene expression using Natronobacterium gregoryi Argonaute in zebrafish
Source: BMC Biol. 2023 Apr 24;21:95. doi: 10.1186/s12915-023-01599-x (PMC10127001; doi:10.1186/s12915-023-01599-x)
Supplement: Supplementary file 12 — Additional file 12: Table S10. Relative mRNA levels of genes after injection of NgAgo-gDNAs targeting exon-exon boundaries or introns in mRNA, associated with Fig. 3FG. [file 12915_2023_1599_MOESM12_ESM.xlsx]

## Sheet: Fig3F intronic targets
control	slc2a2-F	slc2a2-R	axin1-F	axin1-R	kdrl-F	kdrl-R
1	0.2556	0.2059	0.5231	0.585	0.4569	0.7864
1	0.3566	0.3328	0.4801	0.6856	0.5684	0.5631
1	0.2984	0.2564	0.4056	0.4931	0.6504	0.4605

## Sheet: Fig3F econ boundary targets
control	dhx34-ee-gdnaF	dhx34-ee-gdnaR	slc24a5-ee-gdnaF	slc24a5-ee-gdnaR	myh10-ee-gdnaF	myh10-ee-gdnaR
1	0.471573	0.39609	0.207676	0.419309	0.731868	0.382252
1	0.507717	0.451862	0.179874	0.614948	0.788487	0.258483
1	0.390654	0.40595	0.374237	0.414574	0.573369	0.351556
