# Supplementary material for: Efficient manipulation of gene expression using Natronobacterium gregoryi Argonaute in zebrafish
Source: BMC Biol. 2023 Apr 24;21:95. doi: 10.1186/s12915-023-01599-x (PMC10127001; doi:10.1186/s12915-023-01599-x)
Supplement: Supplementary file 13 — Additional file 13: Table S11. Fig. 4B NLS NES qPCR. Relative mRNA level of target genes targeted by NLS-NgAgo+gDNA or NES-NgAgo+gDNA. [file 12915_2023_1599_MOESM13_ESM.xlsx]

## Sheet: Fig4B NLS NES qPCR
	NLS-NgAgo+gDNA	NLS-NgAgo+gDNA	NLS-NgAgo+gDNA	NLS-NgAgo+gDNA	NLS-NgAgo+gDNA	NLS-NgAgo+gDNA	NES-NgAgo+gDNA	NES-NgAgo+gDNA	NES-NgAgo+gDNA	NES-NgAgo+gDNA	NES-NgAgo+gDNA	NES-NgAgo+gDNA
mc4r	0.2598	0.2799	0.3548	0.3103			0.6544	0.7882	0.886	0.7584
kat2a	0.20987	0.25987	0.262449	0.360669			0.995	0.95647	0.896165	0.95647
slc2a2	0.169725	0.269724	0.114016	0.132819			0.6502	0.5052	0.851067	0.8504
