# Supplementary material for: Efficient manipulation of gene expression using Natronobacterium gregoryi Argonaute in zebrafish
Source: BMC Biol. 2023 Apr 24;21:95. doi: 10.1186/s12915-023-01599-x (PMC10127001; doi:10.1186/s12915-023-01599-x)
Supplement: Supplementary file 14 — Additional file 14: Table S12. Sequences of gDNAs targeting promoters of kat2a and appa. [file 12915_2023_1599_MOESM14_ESM.xlsx]

## Sheet: Sheet1
Gene gDNA	Sequence
kat2a-gDNA1	tagcataactaatgtgaacg
kat2a-gDNA2	gagaaaatgaatacaaattc
kat2a-gDNA3	acaaacaaataaacggaaaa
kat2a-gDNA4	atgaatacatgtataagtga
kat2a-gDNA5	accaggtaaaaccagcctag
kat2a-gDNA6	gaaatgaaacggacacgtga
kat2a-gDNA7	tggatgcatactgccagtat
kat2a-gDNA8	tctctgctatttgtcagaga
kat2a-gDNA9	attagtctctcagacgttcc
kat2a-gDNA10	cctttacattaatgaaatac
appa-gDNA1	gaacaacaagcagcaaaagt
appa-gDNA2	gagtgtacatgcgacaacat
appa-gDNA3	cccagcggaaacagaattta
appa-gDNA4	tatatatatatatatatata
appa-gDNA5	agatgcctcactgaagagaa
