# Supplementary material for: Efficient manipulation of gene expression using Natronobacterium gregoryi Argonaute in zebrafish
Source: BMC Biol. 2023 Apr 24;21:95. doi: 10.1186/s12915-023-01599-x (PMC10127001; doi:10.1186/s12915-023-01599-x)
Supplement: Supplementary file 15 — Additional file 15: Table S13. Relative expression level of kat2a mRNA after injection of NgAgo-VP64+gDNAs, associated with Fig. 4D. [file 12915_2023_1599_MOESM15_ESM.xlsx]

## Sheet: Fig4D kat2a NgAgo-VP64
control	kat2a-gDNA1-5	kat2a-gDNA6-10
1	0.8	3.1
1	0.5	2
1	1.05	2.9
