# Supplementary material for: Efficient manipulation of gene expression using Natronobacterium gregoryi Argonaute in zebrafish
Source: BMC Biol. 2023 Apr 24;21:95. doi: 10.1186/s12915-023-01599-x (PMC10127001; doi:10.1186/s12915-023-01599-x)
Supplement: Supplementary file 16 — Additional file 16: Table S14. Relative expression level of appa mRNA after injection of NgAgo-VP64+gDNAs, associated with Fig. 4F. [file 12915_2023_1599_MOESM16_ESM.xlsx]

## Sheet: Fig4F app NgAgo-VP64
control	appa-gDNA1-5
1	3.11979
1	1.16
1	2.585
