# Supplementary material for: Efficient manipulation of gene expression using Natronobacterium gregoryi Argonaute in zebrafish
Source: BMC Biol. 2023 Apr 24;21:95. doi: 10.1186/s12915-023-01599-x (PMC10127001; doi:10.1186/s12915-023-01599-x)
Supplement: Supplementary file 17 — Additional file 17: Table S15. qRT-PCR primers used in this study. [file 12915_2023_1599_MOESM17_ESM.xlsx]

## Sheet: Sheet1
Gene	Accession No.	Forward sequence (5′‐3′)	Reverse sequence (5′‐3′)
lamb1a	NM_173275.1	gccctggagacccgctga	aaaatggcacgaatgaga
mc4r	NM_173278.1	ggggttcggcttcataca	tcgggttgccaggtctag
app	NM_131564.3	cattcatttcggaaccac	gatcagcaactgctcgtag
ccnh	NM_001013453.1	attgctctcactgctgtc	gggtctctttatcctcct
her8a	NM_199624.3	acagcagcggctacatcc	agacgggcacctaaagtc
chd	NM_130973.3	ggactcagcaagagcgaaga	ttgagcctgttgcccgta
dhx34	NM_001128333.1	tcctgcctccagtattca	ctgccaatggaagtgagc
aldh7a1	NM_212724.1	agtgggtcttctgtcctt	tatgatggcgttatttcc
tnnt2a	NM_152893.1	cgacgcaaacctctggac	tgccgaactgatactgtaactc
kdr1	NM_131472.1	agaacaacatacccaaac	taaagggaccgtgaaacc
rx3	NM_131227.1	gacaggcaaagacaccga	ccgacaatttaccaccat
axin1(mbl)	NM_131503.2	acacgctttccctgaccg	ccattaactttggcactttc
myh9b	XM_005163701.4	atccagaagatgaacccac	gatgaccacgcagaacag
ift88	NM_001001725.1	cttcacaatgatgtggccttcc	taccaatcggtcgccctcc
fn1a	NM_131520.2	cagtgtatgccgaaagga	tgctgcccagataaatgc
myh10	XM_009302145.3	tcgtgctatcctgtctcc	caacctttcataagtggc
pigp(dscr5)	NM_199712.2	ggaaagagccatctacgg	ggagccaagagtcaggaac
slc2a2	NM_001042721.1	ttatccgtcgccatcttc	ccatgagtagtcctgctgtt
slc2a2-pre-mRNA		tttatccgtcgccatcttct	tgcctttgagcctttccagt
cdh2	NM_131081.2	gagattaaagccaaggatga	acactgtgccgaggaaac
zmiz2	XM_005155481.4	aggagaagcagaaccaggagc	ggccggagtgagacaggaa
kat2a	XM_009299318.3	tttgacccgaagcacaagacg	tgttcattggaggtgacagca
kat2a-pre-mRNA		aagtccgttcgtttccgcg	agtgcctcatgtttaccctgc
slc24a5	NM_001030280.1	cgagaatgcgagtgagtg	ggattcctccatctttcct
tyr	NM_131013.3	ggctccacgccaatgttc	gaaacgccgccgactcat
smo	NM_131027.2	ttcctggcttttggtttt	ggtctggtgagctatggt
pax6a	NM_131304.1	cgaaatggaggagggagg	tgggctgagggattggtt
lamc1	NM_173277.1	tcgctgtgcctcttattg	ctggaagtctgcatgctt
impdh1a	NM_001002177.1	gactcttctcagggcaact	aagcatcaacaccagcat
18s rRNA		tcgctagttggcatcgtttatg	cggaggttcgaagacgatca
actinb	AF025305.1	cgagctgtcttcccatcca	tcaccaacgtagctgtctttctg
